# Supplementary material for: Increase in occurrence of large glacier-related landslides in the high mountains of Asia
Source: Sci Rep. 2021 Jan 15;11:1635. doi: 10.1038/s41598-021-81212-9 (PMC7811015; doi:10.1038/s41598-021-81212-9)
Supplement: Supplementary file 1 — Supplementary Information. [file 41598_2021_81212_MOESM1_ESM.xlsx]

## Sheet: sheet1
Title:Increase in occurrence of large glacier-related landslides in the high mountains of Asia. Author:Jia Liu1,2, Yuming Wu1,*, Xing Gao1
The landslides inventory in the HMA
ID	Longitude (°)	Latitude (°)	Area(m2)	Year	Landslide Material Type
1	76.234	34.727	763260	2010	Rock
2	76.49	35.083	346818	2005	Rock
3	76.145	35.211	258927	2007	Rock
4	76.126	35.209	363928	2000	Rock
5	76.131	35.226	720385	2004	Rock
6	75.889	35.24	5481502	2016	Rock
7	76.38	33.847	2541645	2013	Moraine
8	76.298	33.884	1058892	2010	Debris
9	76.319	33.901	606015	2000	Debris
10	76.311	33.931	1029725	2014	Debris
11	76.415	33.827	721184	2016	Debris
12	76.43	33.824	1042451	2014	Debris
13	77.318	35.247	958416	2010	Rock
14	76.944	33.683	471264	2013	Debris
15	75.24	39.797	228369	2000	Rock
16	75.387	39.707	766854	2000	Debris
17	75.398	39.73	751367	2013	Debris
18	75.252	39.793	952489	2011	Rock
19	75.041	38.739	191328	2003	Debris
20	75.033	38.736	431346	2011	Debris
21	75.104	38.961	3539303	2012	Moraine
22	75.442	38.814	61096	2018	Debris
23	75.434	38.816	184817	2002	Rock
24	75.395	38.814	288513	2015	Rock
25	75.334	38.81	757886	2012	Rock
26	75.69	38.862	527979	2011	Debris
27	75.652	38.777	587729	2002	Debris
28	75.666	38.762	174509	2007	Debris
29	75.652	38.528	555122	2003	Rock
30	75.463	38.447	39001	2009	Rock
31	76.089	38.564	228882	2006	Debris
32	76.05	38.542	96682	2013	Debris
33	76.023	38.5	107324	2002	Rock
34	76.571	37.936	280178	2013	Debris
35	76.552	37.919	447998	2008	Rock
36	76.475	37.979	518882	2016	Rock
37	76.473	37.963	313965	1999	Rock
38	76.467	37.963	91373	2013	Rock
39	76.449	37.958	630281	2015	Rock
40	76.424	37.961	1225447	2016	Rock
41	76.308	38.183	95250	2014	Rock
42	75.77	37.861	102369	2004	Rock
43	75.758	37.939	356461	2009	Rock
44	76.298	37.984	93946	2013	Rock
45	76.31	38.024	288832	2011	Rock
46	76.38	38.018	40666	2015	Rock
47	75.214	36.915	276823	2014	Debris
48	76.215	37.662	71489	2012	Rock
49	76.367	37.156	123651	2003	Rock
50	76.477	37.05	93826	2002	Debris
51	75.404	37.484	82770	2001	Debris
52	75.432	37.35	112846	2011	Debris
53	76.033	36.841	561406	2002	Debris
54	77.166	35.212	243413	2002	Rock
55	76.747	35.838	644735	2013	Rock
56	76.797	35.802	155386	2007	Rock
57	76.818	35.782	957101	2004	Moraine
58	76.82	35.786	356851	2011	Moraine
59	77.149	35.402	5280604	2010	Rock
60	77.198	35.376	636999	1999	Rock
61	79.48	36.778	103499	2018	Rock
62	79.344	36.187	931593	2014	Moraine
63	79.394	36.231	265066	2013	Debris
64	79.071	36.572	87354	2004	Rock
65	78.666	36.823	107848	2018	Rock
66	78.358	36.732	89122	2003	Moraine
67	78.089	36.695	329997	2013	Rock
68	77.792	36.891	49172	2018	Rock
69	78.422	34.006	171665	2018	Debris
70	76.855	34.322	111027	2013	Rock
71	76.081	36.704	1630706	2002	Debris
72	76.322	36.598	566827	2001	Debris
73	76.144	36.577	1114839	2006	Rock
74	75.909	36.303	501902	2013	Moraine
75	74.821	36.314	1479446	2010	Rock
76	74.416	36.242	185200	2012	Rock
77	74.667	35.399	7801275	2003	Rock
78	74.618	35.643	124785	2010	Debris
79	75.215	34.301	105117	2015	Rock
80	75.199	34.293	146542	2016	Rock
81	75.228	34.297	88075	2016	Rock
82	73.899	34.572	111197	2016	Rock
83	75.411	34.259	62314	2005	Debris
84	74.408	34.916	33613	2010	Rock
85	74.2	34.906	93638	2017	Rock
86	74.212	34.264	15549	2011	Debris
87	74.752	34.65	119882	2010	Rock
88	73.288	36.817	390050	2016	Debris
89	73.244	37.004	345871	2018	Debris
90	74.264	35.137	66566	2017	Moraine
91	74.254	35.123	237212	2005	Debris
92	74.404	35.227	41437	2010	Debris
93	72.554	35.485	151578	2015	Rock
94	72.669	35.566	194202	2012	Rock
95	73.56	35.979	40667	2010	Debris
96	73.564	35.979	59564	2010	Debris
97	74.028	36.542	380272	2018	Debris
98	74.657	36.256	327435	2015	Rock
99	73.269	36.559	87047	2017	Debris
100	73.18	36.551	116760	2010	Debris
101	73.295	33.989	138995	2016	Rock
102	73.512	34.043	51169	2014	Rock
103	73.502	34.208	603013	2011	Rock
104	73.627	34.728	63725	2009	Rock
105	73.018	34.83	972788	2009	Rock
106	73.381	38.005	61429	2008	Rock
107	73.367	38.052	34657	2013	Rock
108	73.88	38.272	2143107	2018	Rock
109	73.906	38.277	2412600	2017	Rock
110	73.859	38.274	621931	2016	Debris
111	73.708	38.266	438910	2006	Rock
112	73.715	38.265	204847	2001	Rock
113	73.163	38.308	439779	1999	Debris
114	72.215	38.968	2954410	2016	Moraine
115	72.311	36.863	355494	2015	Rock
116	72.623	36.937	162858	2018	Moraine
117	72.688	37.049	125784	2018	Rock
118	72.914	36.966	87989	2005	Debris
119	72.941	36.949	244112	2014	Debris
120	72.963	36.951	65259	2013	Debris
121	71.506	37.316	114873	2016	Rock
122	71.79	37.274	248194	2006	Rock
123	71.72	37.563	333668	2015	Debris
124	71.914	37.5	43931	2007	Debris
125	72.005	37.69	109831	2005	Rock
126	71.999	37.692	77864	2005	Rock
127	76.464	37.959	916031	2016	Rock
